# Supplementary material for: The diversity of ACBD proteins – From lipid binding to protein modulators and organelle tethers
Source: Biochim Biophys Acta Mol Cell Res. 2020 May;1867(5):118675. doi: 10.1016/j.bbamcr.2020.118675 (PMC7057175; doi:10.1016/j.bbamcr.2020.118675)
Supplement: Supplementary Table S1 — Analysis of FFAT motifs. In the initial analysis 56 fungal and 37 animal (20 vertebrate and 17 invertebrate) ACBD5 protein sequences were analysed for FFAT motifs using a previously described position weighted matrix analysis [48]. This gives a FFAT “score” based on the number of suboptimal elements within the motif with a cut-off of ≤2.5. This analysis was then expanded to include further fungal species to look for enrichment in a particular Order/Class. To confirm significance for the Animal, Fungal and Ascomycota sequences a randomisation analysis was performed in which amino acid sequences were randomised 10 times and the FFAT analysis repeated to give a false positive discovery or background rate. For each strength of FFAT score (≤1.0, ≤1.5, ≤2.0, ≤2.5), the observed number of motifs was compared with the background discovery rates across all amino acid residues, using the N-1 Chi-squared test [49]. [file mmc5.xlsx]

## Sheet: Sheet1
FFAT analysis in ACBD5/Atg37 proteins comparing Fungi and animals based on initial phylogenetic analysis
Group	Sub-group	Total No	No. FFAT score (≤2.5)	% FFAT score (≤2.5)
Fungi		56	7	12.5
Animals		37	33	89.1892
	Vertebrate	20	19	95
	Invertebrate	17	14	82.3529
Analysis focused on additional fungal species
Order	Class	Total No.	No. FFAT score (≤2.5)	% FFAT score (≤2.5)
Basidiomycota		40	2	5
Ascomycota		66	18	27.2727
	Eurotiomycetes	1	1	100
	Sodaryomycetes	1	0	0
	Pezizomycetes	6	0	0
	Orbiliomycetes	2	0	0
	Dothideomycetes	14	13	92.8571
	Lecanoromycetes	4	1	25
	Leotiomycetes	11	0	0
	Sordariomycotina	6	0	0
	Xylonomycetes	3	3	100
	Saccharomycotina	15	1	6.66667
	Taphrinomycotina	3	0	0
Mucoromycota		42	8	19.0476
Zoopagomycota		5	1	20
Blastocladiamycota		2	0	0
Chytridiomycota		6	0	0

## Sheet: N-1_Chi2
Name	enacting "N-1 chi^2 test" N − 1’ chi-squared test i.e.: comparing (ad − bc)2(N − 1)/mnrs with the chi-squared distribution with one degree of freedom											low #		See:	Campbell		STATISTICS IN MEDICINE Statist. Med. 2007; 26:3661–3675														multipler for neg controls	1
	number of residues	3. Conservation (family of orthologues) [NB do not ener cumulative values; these are worked out automatically]										1	colour coding of p values: red p≤0.001, yellow p=0.01, grey p>0.05,
		proteins with FFAT-scores ≤2.5	number of proteins	observed motifs				expected back-ground (random, average)					p values (negative log 10)					p values (absolute)											2.5										2										1.5
				2.5	2	1.5	0.0 – 1.0	2.5	2	1.5	0.0 – 1.0		2.5	2	1.5	≤1.0		simple split on 2.5	simple split on 2.0	simple split on 1.5	simple split on 0-1		2.5	2	1.5	≤1.0		N		b	a	d	c	ad-bc	mnrs	calc	chidist			b	a	d	c	ad-bc	mnrs	calc	chidist
ACBD5 fungi	21316	7	56	3	4	0	0	0.7	0.1	0	0		1.57827	1.26693	#DIV/0!	#DIV/0!		0.026408	0.0540837	#DIV/0!	#DIV/0!		7	4	0	0		21316		21309	7	21315.2	0.8	132159	1.51064e+14	4.92911	0.026408			21312	4	21315.9	0.1	83132.4	7.94126e+13	3.71011	0.0540837
ACBD5 ascomycota	21142	18	66	2	8	8	1	0.8	0.1	0	0		4.30617	4.3608	2.56912	0.498523		4.94113e-05	4.35716e-05	0.00269697	0.317305		19	17	9	1		21142		21123	19	21141.1	0.9	382670	3.75939e+14	16.4706	4.94113e-05			21125	17	21141.9	0.1	357300	3.23064e+14	16.7091	4.35716e-05
ACBD5 animals	16452	33	37	23	3	6	0	1.1	0.1	0	0		7.05122	2.49891	1.84475	#DIV/0!		8.88741e-08	0.00317025	0.014297	#DIV/0!		32	9	6	0		16452		16420	32	16450.8	1.2	506722	2.95383e+14	28.6024	8.88741e-08			16443	9	16451.9	0.1	146423	8.10228e+13	8.7068	0.00317025
													#DIV/0!	#DIV/0!	#DIV/0!	#DIV/0!		#DIV/0!	#DIV/0!	#DIV/0!	#DIV/0!		0	0	0	0		0		0	0	0	0	0	0	#DIV/0!	#DIV/0!			0	0	0	0	0	0	#DIV/0!	#DIV/0!
													#DIV/0!	#DIV/0!	#DIV/0!	#DIV/0!		#DIV/0!	#DIV/0!	#DIV/0!	#DIV/0!		0	0	0	0		0		0	0	0	0	0	0	#DIV/0!	#DIV/0!			0	0	0	0	0	0	#DIV/0!	#DIV/0!
													#DIV/0!	#DIV/0!	#DIV/0!	#DIV/0!		#DIV/0!	#DIV/0!	#DIV/0!	#DIV/0!		0	0	0	0		0		0	0	0	0	0	0	#DIV/0!	#DIV/0!			0	0	0	0	0	0	#DIV/0!	#DIV/0!
													#DIV/0!	#DIV/0!	#DIV/0!	#DIV/0!		#DIV/0!	#DIV/0!	#DIV/0!	#DIV/0!		0	0	0	0		0		0	0	0	0	0	0	#DIV/0!	#DIV/0!			0	0	0	0	0	0	#DIV/0!	#DIV/0!
													#DIV/0!	#DIV/0!	#DIV/0!	#DIV/0!		#DIV/0!	#DIV/0!	#DIV/0!	#DIV/0!		0	0	0	0		0		0	0	0	0	0	0	#DIV/0!	#DIV/0!			0	0	0	0	0	0	#DIV/0!	#DIV/0!
													#DIV/0!	#DIV/0!	#DIV/0!	#DIV/0!		#DIV/0!	#DIV/0!	#DIV/0!	#DIV/0!		0	0	0	0		0		0	0	0	0	0	0	#DIV/0!	#DIV/0!			0	0	0	0	0	0	#DIV/0!	#DIV/0!
													#DIV/0!	#DIV/0!	#DIV/0!	#DIV/0!		#DIV/0!	#DIV/0!	#DIV/0!	#DIV/0!		0	0	0	0		0		0	0	0	0	0	0	#DIV/0!	#DIV/0!			0	0	0	0	0	0	#DIV/0!	#DIV/0!
													#DIV/0!	#DIV/0!	#DIV/0!	#DIV/0!		#DIV/0!	#DIV/0!	#DIV/0!	#DIV/0!		0	0	0	0		0		0	0	0	0	0	0	#DIV/0!	#DIV/0!			0	0	0	0	0	0	#DIV/0!	#DIV/0!
													#DIV/0!	#DIV/0!	#DIV/0!	#DIV/0!		#DIV/0!	#DIV/0!	#DIV/0!	#DIV/0!		0	0	0	0		0		0	0	0	0	0	0	#DIV/0!	#DIV/0!			0	0	0	0	0	0	#DIV/0!	#DIV/0!
													#DIV/0!	#DIV/0!	#DIV/0!	#DIV/0!		#DIV/0!	#DIV/0!	#DIV/0!	#DIV/0!		0	0	0	0		0		0	0	0	0	0	0	#DIV/0!	#DIV/0!			0	0	0	0	0	0	#DIV/0!	#DIV/0!
													#DIV/0!	#DIV/0!	#DIV/0!	#DIV/0!		#DIV/0!	#DIV/0!	#DIV/0!	#DIV/0!		0	0	0	0		0		0	0	0	0	0	0	#DIV/0!	#DIV/0!			0	0	0	0	0	0	#DIV/0!	#DIV/0!
													#DIV/0!	#DIV/0!	#DIV/0!	#DIV/0!		#DIV/0!	#DIV/0!	#DIV/0!	#DIV/0!		0	0	0	0		0		0	0	0	0	0	0	#DIV/0!	#DIV/0!			0	0	0	0	0	0	#DIV/0!	#DIV/0!
													#DIV/0!	#DIV/0!	#DIV/0!	#DIV/0!		#DIV/0!	#DIV/0!	#DIV/0!	#DIV/0!		0	0	0	0		0		0	0	0	0	0	0	#DIV/0!	#DIV/0!			0	0	0	0	0	0	#DIV/0!	#DIV/0!
[truncated: 16 more columns]
